# Supplementary material for: Maturity Assessment of Different Table Grape Cultivars Grown at Six Different Altitudes in Lebanon
Source: Plants (Basel). 2023 Sep 12;12(18):3237. doi: 10.3390/plants12183237 (PMC10536932; doi:10.3390/plants12183237)
Supplement: Supplementary file 1 [file plants-12-03237-s001.zip]

Archive with 4 entries (4 files):
- Supplementary Fig. S1_Cultivars.pdf
- Supplementary Table S1_Locations.pdf
- Supplementary Table S2_Agricultural practices.pdf
- Supplementary Table S3_Environmental conditions.pdf
